# Supplementary material for: Biomechanics of Ex Vivo-Generated Red Blood Cells Investigated by Optical Tweezers and Digital Holographic Microscopy
Source: Cells. 2021 Mar 4;10(3):552. doi: 10.3390/cells10030552 (PMC7998599; doi:10.3390/cells10030552)
Supplement: Supplementary file 1 [file cells-10-00552-s001.zip]

Archive with 4 entries (4 files):
- Video S1 NativeRBC.avi
- Video S2 cRBC-HPL.avi
- Video S3 cRBC-Plasma.avi
- Video S4 CMF DHM nRBC vs cRBC-Plasma.avi
